# Supplementary material for: Associations of flow disruptions with patient, staff, and process outcomes: a prospective observational study of robotic-assisted radical prostatectomies
Source: Surg Endosc. 2023 Jun 19;37(9):6964–74. doi: 10.1007/s00464-023-10162-2 (PMC10462499; doi:10.1007/s00464-023-10162-2)
Supplement: Supplementary file 2 — Supplementary file2 (XLSX 34 kb) [file 464_2023_10162_MOESM2_ESM.xlsx]

## Sheet: Overview
SUPPLEMENTAL DIGITAL CONTENT 2
eTable 2	Correlations of FD source categories
eTable 3	Descriptive statistics of patient and surgery characteristics and relationship to outcomes (Covariates)
eTable 4	Univariable and adjusted regression models for relationship of flow disruptions (rate/hour) and outcomes
	Additional Analysis 1: Analysis for each surgical phase
	Additional Analysis 2: Flow disruptions and surgeons workload
eTable 5	Univariable and adjusted regression analysis of staff workload and patient outcomes

## Sheet: eTable 2
eTable 2. Correlations (Pearson) of FD source categories
	COM	EQUIP	COOR	TEACH	STC	ENVIR	PAT
EXT	.012	-.083	-.305*	.015	.062	.124	-.228
COM		-.057	.124	-.109	-.045	.147	-.121
EQUIP			.092	-.166	-.069	-.047	.293*
COOR				-.161	.146	-.089	.232
TEACH					-.144	.055	-.312*
STC						-.080	.184
ENVIR							-.024
PAT
*The correlation is significant at 0.05 p-level (2-sided).
Abbreviations: EXT, external factors; COM, communication; EQUIP, equipment; COOR, coordination; TRAIN, training; STC, surgeon task considerations; ENVIR, environmental factors; PAT, patient.

## Sheet: eTable 3
eTable 3. Descriptive statistics of patient and surgery characteristics and relationship to outcomes (Covariates)
		Primary patient outcomes						Secondary patient outcomes																				Team outcome						Procedure
	Mean (SD)	Intraoperative complications		Postoperative complications (inpatient stay)		30-days readmission		Days of inpatient stay*			ICU stay (yes/no)		Δ CRP			Δ Leucocytes			Δ Erectile Function*			Δ Incontinence			Δ Quality of Life			SURG-TLX			SURG-TLX surgeons*			Surgery duration (min)
		OR	P	OR	P	OR	P	B	ß	P	OR	P	B	ß	P	B	ß	P	B	ß	P	B	ß	P	B	ß	P	B	ß	P	B	ß	P	B	ß	P
Patient characteristics
Age	66.52 (7.55)	3.61 (.55, 23.83)	.183	1.184 (.99; 1.42)	.071	1.76 (.73, 4.26)	.207	.000	-.238	.065	1.57 (.96, 2.58)	.074	.047	.196	.133	-.005	-.018	.893	-.006	-.230	.159	-.112	-.125	.442	.358	.257	.179	.092	.062	.640	.009	.148	.258	.884	.240	.062
BMI	26.53 (4.38)	1.06 (.81, 1.40)	.664	.96 (.76; 1.21)	.729	1.02 (.67, 1.57)	.913	-.001	-.220	.088	1.12 (.87, 1.44)	.375	.000	.001	.996	-.020	-.041	.758	-.007	-.137	.406	.464	.278	.082	-.008	-.004	.986	.635	.247	.058	.014	.130	.324	.044	.007	.958
ASA Score	2.51 (.57)	86218686.66 (.00, --)	.998	3.63 (.40; 32.54)	.250	>4x106 (.00, -)	.998	.000	-.014	.915	86218658.21 (.00, --)	.998	.221	.070	.597	.290	.077	.558	-.008	-.020	.903	2.230	.166	.305	.543	.024	.903	.486	.024	.854	.117	.140	.286	.107	.002	.987
Gleason Score	7.53 (.90)	6977067.41 (.00, --)	.996	1.63 (.60, 4.41)	.335	3221333.98 (.00, -)	.997	-.004	-.257	.045	2.46 (.49, 12.23)	.273	.030	.015	.910	-.580	-.241	.063	-.051	-.184	.262	-1.659	-.183	.259	3.690	.227	.237	1.395	.111	.397	.064	.122	.353	3.617	.117	.369
PSA Level	15.77 (19.32)	1.03 (.98, 1.08)	.234	1.01 (.97; 1.05)	.659	1.06 (.99, 1.13)	.085	.000	-.414	<.001	.92 (.68, 1.24)	.566	-.013	-.140	.285	-.004	-.035	.789	-.001	.002	.681	.060	.140	.388	.147	.239	.211	.123	.210	.107	.005	.218	.094	.056	.039	.768
Surgery characteristics
Size OR team	5.62 (.80)	1.60 (.41, 6.24)	.502	.96 (.29; 3.12)	.946	3.11 (.69, 14.10)	.142	.000	-.007	.954	.80 (.11, 5.99)	.824	-.023	-.010	.939	-.021	-.008	.952	.019	.057	.729	-1.000	-.086	.597	.023	.001	.995	1.384	.098	.458	-.010	-.017	.895
Staff changes	3.74 (1.86)	.78 (.33, 1.83)	.566	1.09 (.67; 1.75)	.740	1.08 (.38, 3.03)	.886	-.001	-.153	.239	.78 (.33, 1.83)	.566	.225	.233	.073	.140	.122	.354	-.004	-.037	.824	.692	.182	.260	.736	.123	.526	-.016	-.003	.984	-.011	-.044	.739
Console changes	1.33 (1.72)	.35 (.03, 4.23)	.410	.69 (.24; 1.97)	.483	.85 (.16, 4.42)	.848	.000	.142	.277	.00 (.00, --)	.996	.020	.019	.884	.262	.213	.103	-.005	-.044	.789	.294	.077	.635	-.797	-.140	.469	.496	.076	.566	.017	.061	.645
Team Familiarity	2.09 (.63)	1.36 (.13, 14.66)	.799	.34 (.08; 1.38)	.131	.20 (.01, 4.68)	.317	-.001	-.049	.710	4.18 (.19, 90.58)	.362	-1.024	-.354	.006	.344	.101	.448	-.044	-.123	.463	-1.418	-.121	.464	9.614	.445	.018	2.674	.149	.256	.082	.109	.405
Surgery duration				1.03 (.99; 1.06)	.113	1.05 (.98; 1.13)	.180	.000	-.387	.002	.984 (.93; 1.04)	.554	.012	.190	.147	.007	.087	.508	-.001	-.111	.501	-.037	-.133	.415	.001	.002	.991	.190	.469	<.001	.008	.460	<.001
Note.
Abbreviations: SD, standard deviation; OR, odds ratio; B, unstandardized beta; ß, standardized beta; BMI, body mass index; PSA, prostate specific antigen; OR, operating room; ICU, intensive care unit; CRP, c-reactive protein
red: significant results
*data transformed with natural logarithm

## Sheet: eTable 4
eTable 4. Univariable and adjusted regression models for relationship of flow disruptions (rate/hour) and outcomes
	Primary patient outcomes						Secondary patient outcomes																				Team			Procedure
	Intraoperative Complications		Postoperative complications (inpatient stay)		30-days readmission		Days of inpatient stay*			ICU yes/no		Δ CRP			Δ Leucocytes			Δ Erectile Function*			Δ Incontinence			Δ Quality of Life			SURG-TLX			Surgery duration (min)			Surgery duration (min)
	OR	P	OR	P	OR	P	B	ß	P	OR	P	B	ß	P	B	ß	P	B	ß	P	B	ß	P	B	ß	P	B	ß	P	B	ß	P	B	ß	P
Univariable																														# of FDs			rate FDs/hour
Overall (all FDs)	1.34 (.90, 2.01)	.154	1.12 (.88; 1.41)	.357	>4x1012 (.00, -)	.980	.000	-.068	.603	1.00 (.70, 1.44)	.999	.003	.007	.957	.080	.148	.260	-.005	-.091	.584	.571	.297	.063	-1.233	-.394	.034	.152	.053	.689	1.108	.687	<.001	1.526	.215	.096
EXT	1.43 (.96, 2.14)	.078	1.07 (.83; 1.38)	.613	1.39 (.84, 2.32)	.204	-7,027E-5	-.018	.890	1.15 (.79, 1.66)	.476	-.022	-.042	.748	-.010	-.016	.903	.002	.037	.823	.282	.137	.399	-.811	-.261	.171	-.118	-.037	.780	1.109	.535	<.001	1.603	.203	.117
COM	5.52 (.52, 58.92)	.158	4.32 (.90; 20.79)	.068	5.65 (.22, 146.95)	.298	-.004	-.158	.225	8.09 (.66, 99.72)	.103	-.073	-.023	.860	-1.007	-.270	.037	-.018	-.046	.781	1.165	.097	.551	-2.280	-.111	.565	-2.083	-.100	.446	.792	.050	.700	-7.840	-.160	.217
EQUIP	.99 (.25, 4.00)	.993	.65 (.23; 1.87)	.422	1.93 (.40, 9.36)	.412	-.003	-.237	.066	.78 (.17, 3.59)	.746	-.168	-.096	.466	.322	.155	.236	-.050	-.249	.127	.576	.089	.584	2.468	.264	.166	4.470	.405	.001	2.468	.300	.019	.283	.010	.937
COOR	.08 (.00, 2.03)	.126	.65 (.21; 2.02)	.457	.45 (.03, 7.27)	.572	.000	.033	.803	.33 (.04, 2.92)	.315	.109	.057	.664	-.026	-.012	.930	-.033	-.139	.400	3.050	.400	.011	-.033	-.003	.988	.689	.052	.695	1.660	.179	.167	-2.809	-.095	.466
TRAIN	.99 (.52, 1.88)	.977	1.29 (.85; 1.96)	.229	2.28 (.61, 8.51)	.219	.001	.111	.393	.69 (.31, 1.53)	.359	.059	.072	.583	.288	.300	.020	.003	.031	.853	-.108	-.034	.836	-1.117	-.214	.265	-.511	-.099	.451	1.126	.302	.018	1.325	.106	.418
STC	.46 (.01, 18.04)	.678	.44 (.04; 4.76)	.499	.18 (.00, 84.07)	.586	-.005	-.164	.207	1.29 (.08, 22.00)	.860	.070	.018	.889	.272	.060	.648	-.114	-.202	.217	3.250	.177	.274	-12.636	-.442	.016	1.501	.062	.636	6.637	.398	.001	12.165	.205	.113
ENVIR	264.18 (.22, >3x105.17)	.122	29.79 (.23; 3821.24)	.171	>9x109 (.00, -)	.247	-.012	-.129	.322	15.68 (.01, 24573.63)	.463	2.058	.172	.189	-2.303	-.163	.215	-.156	-.104	.529	2.748	.051	.753	-16.238	-.172	.374	.060	.001	.995	4.520	.081	.537	5.066	.027	.835
PAT	.00 (.00, -)	.997	.20 (.00; 11.44)	.434	.00 (.00, -)	.997	-.003	-.114	.382	.00 (.00, -)	.997	.339	.087	.507	-.233	-.051	.700	-.019	-.046	.782	2.508	.181	.263	-2.337	-.122	.528	6.373	.261	.044	.978	.048	.714	-4.021	-.067	.609
Adjusted model							Adjusted for: GLEASON SCORE, PSA, SURGERY DURATION					Adjusted for: TEAM FAMILIARITY												Adjusted for: TEAM FAMILIARITY			Adjusted for: SURGERY DURATION
Overall (all FDs)							-3,170E-6	-.001	.994			.022	.048	.703										-1.317	-.420	.014	-.147	-.051	.670
EXT							.000	.054	.633			.024	.048	.712										-1.252	-.403	.023	-.441	-.138	.249
COM							-.004	-.158	.169			-.024	-.007	.953										-3.733	-.167	.353	-.501	-.024	.839
EQUIP							-.003	-.205	.067			-.149	-.085	.498										2.535	.271	.125	4.414	.400	<.001
COOR							.000	.027	.811			-.062	-.029	.820										1.808	.128	.505	1.324	.099	.339
TRAIN							.001	.089	.433			.035	.042	.739										-.917	-.171	.342	-.773	-.150	.201
STC							-.003	-.117	.310			.017	.004	.972										-9.322	-.325	.090	-.861	-.036	.766
ENVIR							-.006	-.063	.575			1.304	.109	.394										-3.336	-.035	.853	-.878	-.012	.921
PAT							-.004	-.121	280			.297	.076	.543										-.141	-.007	.969	7.186	.294	.010
Additional analysis 1: Analysis for each surgical phase
Univariable
Phase 1: all FDs	.98 (.82, 1.17)	.844	.99 (.88; 1.11)	.860	.96 (.75, 1.24)	.775				1.13 (.93, 1.36)	.214				-.049	-.185	.156	.004	.143	.386	.160	.159	.326							1.194		<.001	-.417	-.121	.351
Phase 2: all FDs	1.25 (.89, 1.76)	.190	1.09 (.89; 1.33)	.434	2,2912E33 (.00, -)	.958				.87 (.61, 1.23)	.429				.125	.265	.041	-.004	-.083	.613	.383	.231	.152							1.131		<.001	1.408	.228	.077
Phase 3: all FDs	1.13 (.94, 1.36)	.190	1.00 (.89; 1.14)	.951	1.44 (.88, 2.35)	.150				1.09 (.91, 1.30)	.366				-.115	-.397	.002	-.003	-.080	.628	.300	.269	.093							.411		.134	1.124	.297	.020
Adjusted model
Phase 1: all FDs							.000	-.138	.226			.020	.092	.463										-.478	-.317	.078	.049	.036	.764
Phase 2: all FDs							.000	.050	.662			.010	.024	.851										-1.082	-.389	.025	-.230	-.092	.446
Phase 3: all FDs							.000	-.127	.277			.020	.083	.508										-.272	-.158	.384	.194⁺	.127	.302
Additional analysis 2: Flow disruptions and surgeons workload
																											Adjusted for: SURGERY DURATION
all FDs																											.003	.022	.852
EXT																											-.005	-.037	.757
COM																											-.025	-.029	.810
EQUIP																											.155	.336	.003
COOR																											.075	.134	.256
TRAIN																											-.034	-.157	.184
STC																											-.060	-.060	.621
ENVIR																											-.040	-.013	.914
PAT																											.304	.298	.010
Note.
Abbreviations: FDs, flow disruptions; EXT, external factors; COM, communication; EQUIP, equipment; COOR, coordination; TRAIN, training; STC, surgeon task considerations; ENVIR, environmental factors; PAT, patient; OR, odds ratio; B, unstandardized beta; ß, standardized beta; ICU, intensive care unit; CRP, c-reactive protein
red: significant results
* data transformed with natural logarithm

## Sheet: eTable 5
eTable 5. Univariable and adjusted regression analysis of staff workload and patient outcomes
	Primary patient outcomes						Secondary patient outcomes
	Intraoperative Complications		Postoperative complications (inpatient stay)		30-days readmission		Days of inpatient stay*			ICU stay (no/yes)		Δ CRP			Δ Leucocytes			Δ Erectile Function*			Δ Incontinence			Δ Quality of Life
Univariable	OR	P	OR	P	OR	P	B	ß	P	OR	P	B	ß	P	B	ß	P	B	ß	P	B	ß	P	B	ß	P
TLX surgeons*	1.12 (.06, 23.00)	.941	2.86 (.33; 24.73)	.341	43.93 (.04, 45171.74)	.285	-.013	-.461	<.001	.56 (.03, 10.12)	.693	.843	.222	.092	-.200	-.045	.738	-.141	-.279	.090	-1.924	-.117	.479	5.182	.187	.340
SURG TLX sum score	1.01 (.89, 1.14)	.882	1.049 (.993, 1.107)	.380	1.119 (.924, 1.355)	.251	-.001	-.433	<.001	1.030 (.913, 1.162)	.628	.017	.105	.427	-.006	-.032	.812	-.006	-.277	.93	-.023	-.034	.839	.129	.122	.538
Adjusted model							GLEASON SCORE, PSA, SURG. DUR					TEAM FAMILIARITY												TEAM FAMILIARITY
TLX surgeons							-.008	-.270	.033			1.022	.269	.030										6.574	.237	.184
SURG TLX sum score							.000	-.235	.066			.025	.159	.206										.185	.174	.335
Note.
Abbreviations: OR, odds ratio; B, unstandardized beta; ß, standardized beta; ICU, intensive care unit; CRP, c-reactive protein
red: significant results
* data transformed with natural logarithm
